# Supplementary material for: The framework and features of language policies in global constitutional texts
Source: Front Psychol. 2023 Jan 4;13:1064034. doi: 10.3389/fpsyg.2022.1064034 (PMC9846269; doi:10.3389/fpsyg.2022.1064034)
Supplement: Supplementary file 2 [file Table_1.XLSX]

## Sheet: Step 1 All codes
codes		code/prequency
Total codes		454
	SYSTEM OF GOVERNMENT AND ADMINISTRATION BODIES IN TURKMENISTAN	1
	RIGHTS, FREEDOMS AND DUTIES OF A PERSON AND A CITIZEN OF TURKME	1
	FUNDAMENTALS OF THE CONSTITUTIONAL SYSTEM OF TURKMENISTAN	1
	Education, Culture, and Social Affairs	1
	The Rights and Obligations of Khmer Citizens	1
	Sovereignty	1
	Individual, Society and the State	1
	THE STRUCTURE OF THE STATE	1
	Rights and Duties of Jordanians	1
	National Flag, Language, Coat of Arms and Anthem	1
	The Rights of the People	1
	The official Language, Script, Calendar, and Flag of the Countr	1
	Fundamental Organs of the Republic	1
	Public Rights and Obligations	1
	FINAL PROVISION	1
	Rights and Freedoms	1
	Rights, freedoms and obligations	1
	HUMAN RIGHTS AND CITIZEN’S FUNDAMENTAL RIGHTS AND DUTIES	1
	POLITICAL SYSTEM	1
	The State and Its Ruling Regime	1
	Education	1
	SCHEDULE	5
	SHORT TITLE, COMMENCEMENT, AUTHORITATIVE TEXT IN HINDI AND REPE	1
	OFFICIAL LANGUAGE	1
	THE STATES	1
	THE UNION	1
	THE FOUNDATIONS OF STATE	1
	COURTS AND THE SUPREME JUDICIAL COUNCIL	1
	THE PRESIDENT OF THE REPUBLIC	1
	FUNDAMENTAL RIGHTS AND FREEDOMS OF THE HUMAN BEING AND THE CITI	1
	THE FOUNDATIONS OF CONSTITUTIONAL ORDER	1
	Rights, Freedoms and the Rule of Law	1
	SPECIAL POWERS AGAINST SUBVERSION AND EMERGENCY POWERS	1
	ORGANIZATION OF STATE AUTHORITY	1
	BASIC HUMAN AND CIVIL RIGHTS, FREEDOMS AND DUTIES	1
	RIGHTS AND LIBERTIES OF THE THAI PEOPLE	1
	THE COURT	1
	RIGHTS, FREEDOMS, [AND] BASIC DUTIES OF MAN AND CITIZEN	1
	FOUNDATIONS OF THE CONSTITUTIONAL SYSTEM	1
	APPENDIX	1
	INTERPRETATION	1
	THE SUPERIOR COURTS	1
	ELECTION COMMISSION	1
	DIRECTIVE PRINCIPLES OF STATE POLICY AND FUNDAMENTAL DUTIES	1
	LANGUAGE	1
	Short Title, Commencement and Repeal	1
	Definitions and Interpretations	1
	Directive Principles, Policies and Responsibilities of the Stat	1
	Preliminary	1
	Citizen, Fundamental Rights and Duties of the Citizens	1
	Basic Principles of the Union	1
	The State System of Mongolia	1
	Sovereignty of Mongolia	1
	ADDITIONAL PROTECTIONS FOR STATES OF SABAH AND SARAWAK	1
	SPECIAL POWERS AGAINST SUBVERSION, ORGANISED VIOLENCE, AND ACTS	1
	STATE, SOVEREIGNTY AND CITIZENS	1
	Language, Script, National Emblem, National Flag, National Anth	1
	The State and the System of Government	1
	ORGANIZATION OF POWERS	1
	THE STATE AND THE PRINCIPLES OF GOVERNING	1
	THE PRESIDENT OF THE KYRGYZ REPUBLIC	1
	FUNDAMENTALS OF CONSTITUTIONAL ORDER	1
	Concluding and Transitional Provisions	1
	The Individual and Citizen	1
	Judiciary and Prosecutor's Office	1
	Fundamental Human Rights	2
	EDUCATION, SCIENCE AND TECHNOLOGY, ARTS, CULTURE, AND SPORTS LA	1
	STATE ORGANS	1
	Amendment & Authoritative Text	1
	Political Parties	1
	Fundamental Duties	2
	Culture	2
	Kingdom of Bhutan	1
	Public Rights and Duties	2
	Miscellaneous	4
	Fundamental Rights and Principles of Policy	1
	State power	1
	Major rights, freedoms and responsibilities	1
	The Public Rights and Duties	1
	The State and the System of Governance	1
	PRINCIPLES AND OBJECTIVES	1
	The Judiciary	1
	Government	1
	The President	3
	Fundamental Rights and Duties of Citizens	2
	State	1
	ORGANISATION OF THE REPUBLIC	1
	FREEDOM AND RESPONSIBILITY	1
	FOUNDATION	1
	Individual and Social Rights	1
	Territorial Organization of the State	1
	PRELIMINARY TITLE	0
	Constitutional Court of Ukraine	1
	Autonomous Republic of Crimea	1
	Justice	1
	President of Ukraine	1
	Verkhovna Rada of Ukraine	1
	Human and Citizens' Rights, Freedoms and Duties	1
	Basic rights and freedoms	1
	TRANSITIONAL PROVISIONS	1
	THE HOUSE OF REPRESENTATIVES	1
	FUNDAMENTAL RIGHTS AND LIBERTIES	1
	CONSTITUTIONALITY AND LEGALITY	1
	HUMAN AND MINORITY RIGHTS AND FREEDOMS	1
	CONSTITUTION PRINCIPLES	1
	Federal Authorities	1
	Confederation, Cantons and Communes	1
	Fundamental Rights, Citizenship and Social Goals	1
	Basic principles of the form of government	1
	The Principality - The Public Powers	1
	FINAL AND TRANSITORY PROVISIONS	1
	Fundamental Rights and Freedoms of the Individual	1
	The Republic of Malta	1
	AMENDMENT OF THE CONSTITUTION	1
	Judicial Authority	0
	PUBLIC AUTHORITIES	3
	FUNDAMENTAL RIGHTS, FREEDOMS, AND DUTIES	1
	Public Freedoms and Fundamental Rights	1
	THE PRINCIPALITY	1
	THE COURTS	1
	THE HUMAN BEING AND THE STATE	1
	THE STATE OF LITHUANIA	1
	The Saeima	1
	Protection of Human Rights and Fundamental Freedoms	1
	THE RIGHT TO JUDICIAL AND OTHER LEGAL PROTECTION	1
	THE RIGHTS OF NATIONAL AND ETHNIC MINORITIES	1
	HUMAN RIGHTS AND LIBERTIES	1
	Administration and self-government	1
	Parliamentary activity	1
	Basic rights and liberties	1
	ON TERRITORIAL COMMUNITIES	1
	ON SOVEREIGNTY	1
	THE FEDERAL STRUCTURE	1
	HUMAN AND CIVIL RIGHTS AND FREEDOMS	1
	Basic Rights	1
	EXTRAORDINARY MEASURES	1
	THE FREEDOMS, RIGHTS AND OBLIGATIONS OF PERSONS AND CITIZENS GE	1
	Human Rights and Fundamental Freedoms	2
	Bosnia and Herzegovina	1
	On the Revision of the Constitution	1
	On Belgians and their rights	1
	On Federal Belgium, Its Components and its Territory	1
	AMENDMENTS TO THE CONSTITUTION OF THE REPUBLIC OF MACEDONIA	1
	BASIC FREEDOMS AND RIGHTS OF THE INDIVIDUAL AND CITIZEN	1
	BASIC PROVISIONS	6
	Fundamentals of the Constitutional System	1
	Federal Legislation	1
	General Provisions. European Union	1
	SOVEREIGNTY OF ANDORRA	1
	THE NATIONAL PARLIAMENT	1
	THE FUNDAMENTAL HUMAN RIGHTS AND FREEDOMS	1
	DUTIES, HUMAN RIGHTS AND GUARANTEES	1
	BASIC RIGHTS, INDIVIDUAL RIGHTS AND FREEDOMS	1
	SPECIFIC RULES	1
	On Rights, Guarantees, and Duties	1
	On Fundamental Principles	1
	THE GOOD WAY OF LIVING SYSTEM	1
	Rights	1
	Constituent elements of the State	1
	TRANSITORY PROVISIONS	1
	STRUCTURE AND ORGANIZATION OF THE STATE TERRITORIES	1
	FUNCTIONAL STRUCTURE AND ORGANIZATION OF THE STATE	1
	FUNDAMENTAL BASES OF THE STATE: RIGHTS, DUTIES AND GUARANTEES	1
	THE STATE AND THE NATION	1
	THE PERSON AND THE SOCIETY	1
	THE SOCIAL ORDER	1
	FUNDAMENTAL RIGHTS AND GUARANTEES	1
	Of the Political Order of the Republic	1
	Of the Fundamental Declarations of the Rights, of the Duties, a	1
	AUTHORITIES OF THE NATION	1
	OF THE LEGISLATIVE POWER	1
	OF THE EXECUTIVE POWER	1
	EXECUTIVE	1
	PROTECTION AND PROMOTION OF FUNDAMENTAL AND OTHER HUMAN RIGHTS	1
	THE CONSTITUTION	1
	General Principles	8
	THE LEGISLATURE OF THE UNITED REPUBLIC	1
	FUNDAMENTAL RIGHTS AND THE DUTIES OF THECITIZEN	1
	DECLARATION OF THE FEDERAL REPUBLIC OF SOMALIA	1
	The Bill of Rights and Freedoms	1
	PROTECTION AND PROMOTION OF FUNDAMENTAL RIGHTS AND FREEDOMS	1
	SEYCHELLOIS CHARTER OF FUNDAMENTAL HUMAN RIGHTS AND FREEDOMS	1
	OF THE PRESIDENT OF THE REPUBLIC	1
	OF THE PUBLIC FREEDOMS AND THE [FREEDOMS] OF THE HUMAN PERSON O	1
	FUNDAMENTAL PRINCIPLES OF STATE POLICY	2
	Federal Capital Territory, Abuja and General Supplementary Prov	1
	Fundamental Objectives and Directive Principles of State Policy	1
	Of the Superior Council of Communication	1
	OF THE RIGHTS AND DUTIES OF THE HUMAN PERSON	1
	FINANCE AND ECONOMIC MATTERS	1
	SOUTH SUDAN AND THE CONSTITUTION	1
	STATE INSTITUTIONS SUPPORTING CONSTITUTIONAL DEMOCRACY	1
	The National Assembly	1
	ECONOMIC, SOCIAL, FINANCIAL AND FISCAL ORGANISATION	1
	NATIONALITY	1
	BASIC PRINCIPLES	3
	Fundamental Freedoms and Rights	1
	General Provisions and Fundamental Principles	1
	THE RIGHTS AND OBLIGATIONS OF THE HUMAN PERSON	1
	THE EXECUTIVE	1
	OF THE FUNDAMENTAL PRINCIPLES	1
	BRANCHES OF GOVERNMENT	1
	HUMAN RIGHTS AND FREEDOMS	3
	REPUBLIC OF RWANDA	1
	PRINCIPLES OF STATE POLICY	1
	PROTECTION OF FUNDAMENTAL HUMAN RIGHTS AND FREEDOMS	1
	THE KINGDOM AND ITS CONSTITUTION	2
	THE LEGISLATURE	7
	REPRESENTATION OF THE PEOPLE	2
	THE BILL OF RIGHTS	1
	THE REPUBLIC	6
	RELATIONS BETWEEN THE LEGISLATIVE POWER AND THE EXECUTIVE POWER	1
	RIGHTS, FREEDOMS AND DUTIES	1
	TRANSITIONAL AND FINAL PROVISIONS	1
	RELATIONS BETWEEN THE EXECUTIVE AND THE LEGISLATIVE POWERS	1
	GENERAL AND SUPPLEMENTARY PROVISIONS	1
	INDEPENDENT COMMISSIONS SUPPORTING DEMOCRACY	1
	THE JUDICIARY AND THE COURTS	1
	FOUNDING PROVISIONS	2
	OF THE REPUBLIC AND ITS SOVERIEGNTY	1
	THE DIRECTIVE PRINCIPLES OF STATE POLICY	1
	FUNDAMENTAL HUMAN RIGHTS AND FREEDOMS	2
	OF THE SOVEREIGNTY OF THE STATE	1
	OF FINAL AND TRANSITORY PROVISIONS	1
	OF THE ORGANIZATION AND OF THE EXERCISE OF POWER	1
	OF HUMAN RIGHTS, OF FUNDAMENTAL FREEDOMS AND OF THE DUTIES OF T	1
	OF THE GENERAL PROVISIONS	1
	OF THE FUNDAMENTAL RIGHTS AND FREEDOM	1
	OF THE STATE AND OF SOVEREIGNTY	6
	DIRECTIVE PRINCIPLES OF STATE POLICY	1
	NATIONAL ASSEMBLY AND LEGISLATION	1
	FUNDAMENTAL RIGHTS, FREEDOMS AND DUTIES	3
	The STATE AND of SOVEREIGNTY	1
	Fundamental Principles of the State	1
	OF THE CHARTER OF FUNDAMENTAL RIGHTS AND DUTIES, OF THE INDIVID	1
	OF THE STATE AND OF THE SOVEREIGNTY OF THE PEOPLE	1
	OF THE STATE AND OF NATIONAL SOVEREIGNTY	1
	OF THE FUNDAMENTAL RIGHTS AND DUTIES	1
	RIGHTS AND DUTIES OF THE INDIVIDUAL	1
	FUNDAMENTAL PRINCIPLES	10
	STATE STRUCTURE	1
	FUNDAMENTAL RIGHTS AND FREEDOMS	2
	Public Rights, Freedoms and Duties	1
	Basic Components of Society	1
	CONSTITUTIONAL AMENDMENT	2
	THE GENERAL PRINCIPLES GOVERNING THE ALGERIAN SOCIETY	1
	Civil and political rights	0
	ADMINISTRATION	1
	MALVATUMAURI COUNCIL OF CHIEFS	1
	FUNDAMENTAL RIGHTS AND DUTIES	7
	THE STATE AND SOVEREIGNTY	5
	GENERAL AND MISCELLANEOUS	2
	GENERAL PROVISIONS	20
	FUNDAMENTAL RIGHTS	8
	LEGISLATIVE	1
	DECLARATION OF RIGHTS	2
	GENERAL	1
	BILL OF RIGHTS	5
	BOUGAINVILLE GOVERNMENT AND BOUGAINVILLE REFERENDUM	1
	EMERGENCY POWERS	1
	CITIZENSHIP	6
	BASIC PRINCIPLES OF GOVERNMENT	1
	CHAPTER OF FUNDAMENTAL RIGHTS AND FREEDOMS	1
	Transitory and Final Provisions	1
	Human Rights	3
	THE RECOGNITION AND PROTECTION OF FUNDAMENTAL HUMAN RIGHTS AND	2
	THE RIGHTS AND FUNDAMENTAL GUARANTEES OF THE PERSON	1
	FINAL AND TRANSITIONAL PROVISIONS	2
	POLITICAL ADMINISTRATIVE DIVISION	1
	EDUCATION AND CULTURE	1
	RIGHTS, DUTIES AND GUARANTEES OF THE NICARAGUAN PEOPLE	1
	Human Rights and Guarantees	1
	PROCEDURE FOR AMENDING CONSTITUTION OF CANADA	1
	CANADIAN CHARTER OF RIGHTS AND FREEDOMS	1
	MISCELLANEOUS PROVISIONS	1
	The State	7
	Independent Institutions	1
	Basic Rights and Duties of the Citizen	1
	The Republic of Haiti; Its Emblem and Its Symbols	1
	Preamble	19
	Political Foundations	1
	The Education and the Culture	1
	The Costa Ricans	1
	On fundamental rights, guarantees and duties	1
	On the Nation, the State, its Government and its fundamental pr	1
	Protection of Fundamental Rights and Freedoms	8
	INDIVIDUAL AND SOCIAL RIGHTS AND DUTIES	1
	CITIZENSHIP AND STATUS OF FOREIGNERS	1
	THE PANAMANIAN STATE	1
	PROTECTION OF FUNDAMENTAL RIGHTS AND FREEDOMS OF THE INDIVIDUAL	8
	PARLIAMENT	11

## Sheet: Step 2 
List of codes			Frequency
List of codes			454
	Constitutional amendments		37
		SHORT TITLE, COMMENCEMENT, AUTHORITATIVE TEXT IN HINDI AND REPE	1
		INTERPRETATION	1
		Short Title, Commencement and Repeal	1
		Definitions and Interpretations	1
		TRANSITIONAL PROVISIONS	1
		AMENDMENT OF THE CONSTITUTION	1
		On the Revision of the Constitution	1
		AMENDMENTS TO THE CONSTITUTION OF THE REPUBLIC OF MACEDONIA	1
		TRANSITORY PROVISIONS	1
		Federal Capital Territory, Abuja and General Supplementary Prov	1
		GENERAL AND SUPPLEMENTARY PROVISIONS	1
		OF FINAL AND TRANSITORY PROVISIONS	1
		GENERAL	1
		Transitory and Final Provisions	1
		PROCEDURE FOR AMENDING CONSTITUTION OF CANADA	1
		MISCELLANEOUS PROVISIONS	1
		CONSTITUTIONAL AMENDMENT	2
		GENERAL AND MISCELLANEOUS	2
		FINAL AND TRANSITIONAL PROVISIONS	2
		TRANSITIONAL AND FINAL PROVISIONS	1
		Miscellaneous	4
		FINAL AND TRANSITORY PROVISIONS	1
		SCHEDULE	5
		APPENDIX	1
		FINAL PROVISION	1
		Concluding and Transitional Provisions	1
		Amendment & Authoritative Text	1
	National Objectives		26
		ADDITIONAL PROTECTIONS FOR STATES OF SABAH AND SARAWAK	1
		Territorial Organization of the State	1
		CONSTITUTIONALITY AND LEGALITY	1
		Confederation, Cantons and Communes	1
		ON TERRITORIAL COMMUNITIES	1
		EXTRAORDINARY MEASURES	1
		THE GOOD WAY OF LIVING SYSTEM	1
		THE SOCIAL ORDER	1
		Fundamental Objectives and Directive Principles of State Policy	1
		FINANCE AND ECONOMIC MATTERS	1
		STATE INSTITUTIONS SUPPORTING CONSTITUTIONAL DEMOCRACY	1
		ECONOMIC, SOCIAL, FINANCIAL AND FISCAL ORGANISATION	1
		INDEPENDENT COMMISSIONS SUPPORTING DEMOCRACY	1
		THE DIRECTIVE PRINCIPLES OF STATE POLICY	1
		DIRECTIVE PRINCIPLES OF STATE POLICY	1
		POLITICAL ADMINISTRATIVE DIVISION	1
		EDUCATION AND CULTURE	1
		FUNDAMENTAL PRINCIPLES OF STATE POLICY	2
		The Education and the Culture	1
		Culture	2
		Education	1
		DIRECTIVE PRINCIPLES OF STATE POLICY AND FUNDAMENTAL DUTIES	1
		Directive Principles, Policies and Responsibilities of the Stat	1
		Education, Culture, and Social Affairs	1
	Fundamental Rights and Duties of Citizen		148
		Individual, Society and the State	1
		The Public Rights and Duties	1
		FREEDOM AND RESPONSIBILITY	1
		Basic rights and freedoms	1
		Fundamental Rights, Citizenship and Social Goals	1
		Fundamental Rights and Freedoms of the Individual	1
		THE HUMAN BEING AND THE STATE	1
		Protection of Human Rights and Fundamental Freedoms	1
		THE RIGHT TO JUDICIAL AND OTHER LEGAL PROTECTION	1
		HUMAN RIGHTS AND LIBERTIES	1
		THE FREEDOMS, RIGHTS AND OBLIGATIONS OF PERSONS AND CITIZENS GE	1
		THE FUNDAMENTAL HUMAN RIGHTS AND FREEDOMS	1
		DUTIES, HUMAN RIGHTS AND GUARANTEES	1
		BASIC RIGHTS, INDIVIDUAL RIGHTS AND FREEDOMS	1
		SPECIFIC RULES	1
		FUNDAMENTAL BASES OF THE STATE: RIGHTS, DUTIES AND GUARANTEES	1
		THE PERSON AND THE SOCIETY	1
		FUNDAMENTAL RIGHTS AND GUARANTEES	1
		Of the Fundamental Declarations of the Rights, of the Duties, a	1
		PROTECTION AND PROMOTION OF FUNDAMENTAL AND OTHER HUMAN RIGHTS	1
		FUNDAMENTAL RIGHTS AND THE DUTIES OF THECITIZEN	1
		The Bill of Rights and Freedoms	1
		PROTECTION AND PROMOTION OF FUNDAMENTAL RIGHTS AND FREEDOMS	1
		SEYCHELLOIS CHARTER OF FUNDAMENTAL HUMAN RIGHTS AND FREEDOMS	1
		OF THE PUBLIC FREEDOMS AND THE [FREEDOMS] OF THE HUMAN PERSON O	1
		OF THE RIGHTS AND DUTIES OF THE HUMAN PERSON	1
		NATIONALITY	1
		Fundamental Freedoms and Rights	1
		THE RIGHTS AND OBLIGATIONS OF THE HUMAN PERSON	1
		PROTECTION OF FUNDAMENTAL HUMAN RIGHTS AND FREEDOMS	1
		THE BILL OF RIGHTS	1
		RIGHTS, FREEDOMS AND DUTIES	1
		OF HUMAN RIGHTS, OF FUNDAMENTAL FREEDOMS AND OF THE DUTIES OF T	1
		OF THE CHARTER OF FUNDAMENTAL RIGHTS AND DUTIES, OF THE INDIVID	1
		OF THE FUNDAMENTAL RIGHTS AND DUTIES	1
		RIGHTS AND DUTIES OF THE INDIVIDUAL	1
		Public Rights, Freedoms and Duties	1
		THE RIGHTS AND FUNDAMENTAL GUARANTEES OF THE PERSON	1
		RIGHTS, DUTIES AND GUARANTEES OF THE NICARAGUAN PEOPLE	1
		Human Rights and Guarantees	1
		CANADIAN CHARTER OF RIGHTS AND FREEDOMS	1
		The Costa Ricans	1
		FUNDAMENTAL HUMAN RIGHTS AND FREEDOMS	2
		OF THE FUNDAMENTAL RIGHTS AND FREEDOM	2
		FUNDAMENTAL RIGHTS, FREEDOMS AND DUTIES	3
		FUNDAMENTAL RIGHTS AND DUTIES	7
		CITIZENSHIP	6
		DECLARATION OF RIGHTS	2
		FUNDAMENTAL RIGHTS	7
		THE RECOGNITION AND PROTECTION OF FUNDAMENTAL HUMAN RIGHTS AND	2
		BILL OF RIGHTS	5
		THE RIGHTS OF NATIONAL AND ETHNIC MINORITIES	1
		HUMAN RIGHTS AND FREEDOMS	3
		Rights	1
		FUNDAMENTAL RIGHTS AND FREEDOMS	2
		Major rights, freedoms and responsibilities	1
		On Belgians and their rights	1
		Human Rights	3
		Basic Rights and Duties of the Citizen	1
		On fundamental rights, guarantees and duties	1
		On Rights, Guarantees, and Duties	1
		Human Rights and Fundamental Freedoms	2
		HUMAN AND MINORITY RIGHTS AND FREEDOMS	1
		Basic Rights	1
		Protection of Fundamental Rights and Freedoms	8
		CITIZENSHIP AND STATUS OF FOREIGNERS	1
		CHAPTER OF FUNDAMENTAL RIGHTS AND FREEDOMS	1
		Fundamental Duties	2
		Public Freedoms and Fundamental Rights	1
		The Individual and Citizen	1
		Fundamental Rights and Duties of Citizens	2
		Public Rights and Duties	2
		Human and Citizens' Rights, Freedoms and Duties	1
		Basic rights and liberties	1
		Fundamental Human Rights	2
		Individual and Social Rights	1
		FUNDAMENTAL RIGHTS, FREEDOMS, AND DUTIES	1
		HUMAN AND CIVIL RIGHTS AND FREEDOMS	1
		RIGHTS AND LIBERTIES OF THE THAI PEOPLE	1
		BASIC HUMAN AND CIVIL RIGHTS, FREEDOMS AND DUTIES	1
		Citizen, Fundamental Rights and Duties of the Citizens	1
		Rights, Freedoms and the Rule of Law	1
		Public Rights and Obligations	1
		BASIC FREEDOMS AND RIGHTS OF THE INDIVIDUAL AND CITIZEN	1
		Fundamental Rights and Principles of Policy	1
		FUNDAMENTAL RIGHTS AND LIBERTIES	1
		FUNDAMENTAL RIGHTS AND FREEDOMS OF THE HUMAN BEING AND THE CITI	1
		HUMAN RIGHTS AND CITIZEN’S FUNDAMENTAL RIGHTS AND DUTIES	1
		RIGHTS, FREEDOMS, [AND] BASIC DUTIES OF MAN AND CITIZEN	1
		Rights, freedoms and obligations	1
		Rights and Freedoms	1
		The Rights of the People	1
		RIGHTS, FREEDOMS AND DUTIES OF A PERSON AND A CITIZEN OF TURKME	1
		Rights and Duties of Jordanians	1
		The Rights and Obligations of Khmer Citizens	1
		INDIVIDUAL AND SOCIAL RIGHTS AND DUTIES	1
		PROTECTION OF FUNDAMENTAL RIGHTS AND FREEDOMS OF THE INDIVIDUAL	8
	State Authority		84
		SYSTEM OF GOVERNMENT AND ADMINISTRATION BODIES IN TURKMENISTAN	1
		THE STRUCTURE OF THE STATE	1
		THE UNION	1
		ELECTION COMMISSION	1
		The State System of Mongolia	1
		SPECIAL POWERS AGAINST SUBVERSION, ORGANISED VIOLENCE, AND ACTS	1
		STATE ORGANS	1
		Government	1
		Constitutional Court of Ukraine	1
		Justice	1
		Verkhovna Rada of Ukraine	1
		THE HOUSE OF REPRESENTATIVES	1
		Federal Authorities	1
		THE COURTS	1
		The Saeima	1
		Administration and self-government	1
		Parliamentary activity	1
		THE FEDERAL STRUCTURE	1
		Federal Legislation	1
		THE NATIONAL PARLIAMENT	1
		STRUCTURE AND ORGANIZATION OF THE STATE TERRITORIES	1
		FUNCTIONAL STRUCTURE AND ORGANIZATION OF THE STATE	1
		AUTHORITIES OF THE NATION	1
		OF THE LEGISLATIVE POWER	1
		OF THE EXECUTIVE POWER	1
		EXECUTIVE	1
		THE LEGISLATURE OF THE UNITED REPUBLIC	1
		OF THE PRESIDENT OF THE REPUBLIC	1
		Of the Superior Council of Communication	1
		The National Assembly	1
		THE EXECUTIVE	1
		BRANCHES OF GOVERNMENT	1
		RELATIONS BETWEEN THE LEGISLATIVE POWER AND THE EXECUTIVE POWER	1
		RELATIONS BETWEEN THE EXECUTIVE AND THE LEGISLATIVE POWERS	1
		THE JUDICIARY AND THE COURTS	1
		NATIONAL ASSEMBLY AND LEGISLATION	1
		STATE STRUCTURE	1
		Basic Components of Society	1
		ADMINISTRATION	1
		MALVATUMAURI COUNCIL OF CHIEFS	1
		LEGISLATIVE	1
		BOUGAINVILLE GOVERNMENT AND BOUGAINVILLE REFERENDUM	1
		EMERGENCY POWERS	1
		Independent Institutions	1
		REPRESENTATION OF THE PEOPLE	2
		PUBLIC AUTHORITIES	3
		The President	3
		SPECIAL POWERS AGAINST SUBVERSION AND EMERGENCY POWERS	1
		Political Parties	1
		State power	1
		The Judiciary	1
		Judicial Authority	0
		Judiciary and Prosecutor's Office	1
		THE LEGISLATURE	7
		THE PRESIDENT OF THE KYRGYZ REPUBLIC	1
		THE COURT	1
		ORGANIZATION OF STATE AUTHORITY	1
		President of Ukraine	1
		ORGANIZATION OF POWERS	1
		THE PRESIDENT OF THE REPUBLIC	1
		THE SUPERIOR COURTS	1
		COURTS AND THE SUPREME JUDICIAL COUNCIL	1
		Fundamental Organs of the Republic	1
		PARLIAMENT	11
	The State		58
		Sovereignty	1
		STATE, SOVEREIGNTY AND CITIZENS	1
		The State and the System of Government	1
		The State and the System of Governance	1
		State	1
		ORGANISATION OF THE REPUBLIC	1
		Autonomous Republic of Crimea	1
		The Republic of Malta	1
		ON SOVEREIGNTY	1
		Bosnia and Herzegovina	1
		On Federal Belgium, Its Components and its Territory	1
		SOVEREIGNTY OF ANDORRA	1
		THE STATE AND THE NATION	1
		Of the Political Order of the Republic	1
		DECLARATION OF THE FEDERAL REPUBLIC OF SOMALIA	1
		SOUTH SUDAN AND THE CONSTITUTION	1
		REPUBLIC OF RWANDA	1
		OF THE REPUBLIC AND ITS SOVERIEGNTY	1
		OF THE SOVEREIGNTY OF THE STATE	1
		OF THE ORGANIZATION AND OF THE EXERCISE OF POWER	1
		The STATE AND of SOVEREIGNTY	1
		OF THE STATE AND OF THE SOVEREIGNTY OF THE PEOPLE	1
		OF THE STATE AND OF NATIONAL SOVEREIGNTY	1
		On the Nation, the State, its Government and its fundamental pr	1
		THE REPUBLIC	6
		OF THE STATE AND OF SOVEREIGNTY	6
		THE KINGDOM AND ITS CONSTITUTION	2
		THE STATE AND SOVEREIGNTY	5
		The Republic of Haiti; Its Emblem and Its Symbols	1
		The State	7
		Sovereignty of Mongolia	1
		The State and Its Ruling Regime	1
		THE PANAMANIAN STATE	1
		THE STATE OF LITHUANIA	1
		Kingdom of Bhutan	1
		THE STATE AND THE PRINCIPLES OF GOVERNING	1
		THE STATES	1
	General principles		76
		FUNDAMENTALS OF THE CONSTITUTIONAL SYSTEM OF TURKMENISTAN	1
		POLITICAL SYSTEM	1
		THE FOUNDATIONS OF STATE	1
		THE FOUNDATIONS OF CONSTITUTIONAL ORDER	1
		FOUNDATIONS OF THE CONSTITUTIONAL SYSTEM	1
		Preliminary	1
		FUNDAMENTALS OF CONSTITUTIONAL ORDER	1
		PRINCIPLES AND OBJECTIVES	1
		FOUNDATION	1
		CONSTITUTION PRINCIPLES	1
		Basic principles of the form of government	1
		The Principality - The Public Powers	1
		THE PRINCIPALITY	1
		Fundamentals of the Constitutional System	1
		On Fundamental Principles	1
		Constituent elements of the State	1
		THE CONSTITUTION	1
		General Provisions and Fundamental Principles	1
		OF THE FUNDAMENTAL PRINCIPLES	1
		PRINCIPLES OF STATE POLICY	1
		OF THE GENERAL PROVISIONS	1
		Fundamental Principles of the State	1
		THE GENERAL PRINCIPLES GOVERNING THE ALGERIAN SOCIETY	1
		BASIC PRINCIPLES OF GOVERNMENT	1
		Political Foundations	1
		FOUNDING PROVISIONS	2
		BASIC PROVISIONS	6
		FUNDAMENTAL PRINCIPLES	10
		BASIC PRINCIPLES	3
		GENERAL PROVISIONS	20
		General Provisions. European Union	1
		Basic Principles of the Union	1
		General Principles	8
	Preamble		19
		Preamble	19
	National Flag, Language, Coat of Arms and Anthem		1
	The official Language, Script, Calendar, and Flag of the Countr		1
	OFFICIAL LANGUAGE		1
	LANGUAGE		1
	Language, Script, National Emblem, National Flag, National Anth		1
	EDUCATION, SCIENCE AND TECHNOLOGY, ARTS, CULTURE, AND SPORTS LA		1

## Sheet: Step 3-final
Codes					Frequency
Codes					454
	Preamble				19
		Preamble			19
	General principles				69
		principle			1
		FUNDAMENTALS OF THE CONSTITUTIONAL SYSTEM OF TURKMENISTAN			1
		POLITICAL SYSTEM			1
		THE FOUNDATIONS OF STATE			1
		THE FOUNDATIONS OF CONSTITUTIONAL ORDER			1
		FOUNDATIONS OF THE CONSTITUTIONAL SYSTEM			1
		Preliminary			1
		FUNDAMENTALS OF CONSTITUTIONAL ORDER			1
		PRINCIPLES AND OBJECTIVES			1
		FOUNDATION			1
		CONSTITUTION PRINCIPLES			1
		Basic principles of the form of government			1
		The Principality - The Public Powers			1
		THE PRINCIPALITY			1
		Fundamentals of the Constitutional System			1
		On Fundamental Principles			1
		Constituent elements of the State			1
		THE CONSTITUTION			1
		General Provisions and Fundamental Principles			1
		OF THE FUNDAMENTAL PRINCIPLES			1
		PRINCIPLES OF STATE POLICY			1
		OF THE GENERAL PROVISIONS			1
		Fundamental Principles of the State			1
		THE GENERAL PRINCIPLES GOVERNING THE ALGERIAN SOCIETY			1
		Political Foundations			1
		FOUNDING PROVISIONS			2
		BASIC PROVISIONS			6
		FUNDAMENTAL PRINCIPLES			10
		BASIC PRINCIPLES			3
		GENERAL PROVISIONS			14
		General Provisions. European Union			1
		Basic Principles of the Union			1
		General Principles			7
	The State				56
		National Flag, Language, Coat of Arms and Anthem			1
		The official Language, Script, Calendar, and Flag of the Countr			1
		Language, Script, National Emblem, National Flag, National Anth			1
		Sovereignty			1
		STATE, SOVEREIGNTY AND CITIZENS			1
		The State and the System of Government			1
		The State and the System of Governance			1
		State			1
		The Republic of Malta			1
		ON SOVEREIGNTY			1
		Bosnia and Herzegovina			1
		On Federal Belgium, Its Components and its Territory			1
		SOVEREIGNTY OF ANDORRA			1
		THE STATE AND THE NATION			1
		DECLARATION OF THE FEDERAL REPUBLIC OF SOMALIA			1
		SOUTH SUDAN AND THE CONSTITUTION			1
		REPUBLIC OF RWANDA			1
		OF THE REPUBLIC AND ITS SOVERIEGNTY			1
		OF THE SOVEREIGNTY OF THE STATE			1
		The STATE AND of SOVEREIGNTY			1
		OF THE STATE AND OF THE SOVEREIGNTY OF THE PEOPLE			1
		OF THE STATE AND OF NATIONAL SOVEREIGNTY			1
		On the Nation, the State, its Government and its fundamental pr			1
		THE REPUBLIC			6
		OF THE STATE AND OF SOVEREIGNTY			6
		THE KINGDOM AND ITS CONSTITUTION			2
		THE STATE AND SOVEREIGNTY			5
		The Republic of Haiti; Its Emblem and Its Symbols			1
		The State			7
		Sovereignty of Mongolia			1
		The State and Its Ruling Regime			1
		THE PANAMANIAN STATE			1
		THE STATE OF LITHUANIA			1
		Kingdom of Bhutan			1
		THE STATE AND THE PRINCIPLES OF GOVERNING			1
	Fundamental Rights and Duties of Citizen				149
		CONSTITUTIONALITY AND LEGALITY			1
		BASIC PRINCIPLES OF GOVERNMENT			1
		Fundamental Rights, Citizenship and Social Goals			1
		The Public Rights and Duties			1
		THE RIGHT TO JUDICIAL AND OTHER LEGAL PROTECTION			1
		THE HUMAN BEING AND THE STATE			1
		Fundamental Rights and Freedoms of the Individual			1
		Individual, Society and the State			1
		Protection of Human Rights and Fundamental Freedoms			1
		Basic rights and freedoms			1
		FREEDOM AND RESPONSIBILITY			1
		HUMAN RIGHTS AND LIBERTIES			1
		THE FREEDOMS, RIGHTS AND OBLIGATIONS OF PERSONS AND CITIZENS GE			1
		THE FUNDAMENTAL HUMAN RIGHTS AND FREEDOMS			1
		DUTIES, HUMAN RIGHTS AND GUARANTEES			1
		BASIC RIGHTS, INDIVIDUAL RIGHTS AND FREEDOMS			1
		SPECIFIC RULES			1
		FUNDAMENTAL BASES OF THE STATE: RIGHTS, DUTIES AND GUARANTEES			1
		THE PERSON AND THE SOCIETY			1
		FUNDAMENTAL RIGHTS AND GUARANTEES			1
		Of the Fundamental Declarations of the Rights, of the Duties, a			1
		PROTECTION AND PROMOTION OF FUNDAMENTAL AND OTHER HUMAN RIGHTS			1
		FUNDAMENTAL RIGHTS AND THE DUTIES OF THECITIZEN			1
		The Bill of Rights and Freedoms			1
		PROTECTION AND PROMOTION OF FUNDAMENTAL RIGHTS AND FREEDOMS			1
		SEYCHELLOIS CHARTER OF FUNDAMENTAL HUMAN RIGHTS AND FREEDOMS			1
		OF THE PUBLIC FREEDOMS AND THE [FREEDOMS] OF THE HUMAN PERSON O			1
		OF THE RIGHTS AND DUTIES OF THE HUMAN PERSON			1
		NATIONALITY			1
		Fundamental Freedoms and Rights			1
		THE RIGHTS AND OBLIGATIONS OF THE HUMAN PERSON			1
		PROTECTION OF FUNDAMENTAL HUMAN RIGHTS AND FREEDOMS			1
		THE BILL OF RIGHTS			1
		RIGHTS, FREEDOMS AND DUTIES			1
		OF HUMAN RIGHTS, OF FUNDAMENTAL FREEDOMS AND OF THE DUTIES OF T			1
		OF THE CHARTER OF FUNDAMENTAL RIGHTS AND DUTIES, OF THE INDIVID			1
		OF THE FUNDAMENTAL RIGHTS AND DUTIES			1
		RIGHTS AND DUTIES OF THE INDIVIDUAL			1
		Public Rights, Freedoms and Duties			1
		THE RIGHTS AND FUNDAMENTAL GUARANTEES OF THE PERSON			1
		RIGHTS, DUTIES AND GUARANTEES OF THE NICARAGUAN PEOPLE			1
		Human Rights and Guarantees			1
		CANADIAN CHARTER OF RIGHTS AND FREEDOMS			1
		The Costa Ricans			1
		FUNDAMENTAL HUMAN RIGHTS AND FREEDOMS			2
		OF THE FUNDAMENTAL RIGHTS AND FREEDOM			1
		FUNDAMENTAL RIGHTS, FREEDOMS AND DUTIES			3
		FUNDAMENTAL RIGHTS AND DUTIES			7
		CITIZENSHIP			6
		DECLARATION OF RIGHTS			2
		FUNDAMENTAL RIGHTS			7
		THE RECOGNITION AND PROTECTION OF FUNDAMENTAL HUMAN RIGHTS AND			2
		BILL OF RIGHTS			5
		THE RIGHTS OF NATIONAL AND ETHNIC MINORITIES			1
		HUMAN RIGHTS AND FREEDOMS			3
		Rights			1
		FUNDAMENTAL RIGHTS AND FREEDOMS			2
		Major rights, freedoms and responsibilities			1
		On Belgians and their rights			1
		Human Rights			3
		Basic Rights and Duties of the Citizen			1
		On fundamental rights, guarantees and duties			1
		On Rights, Guarantees, and Duties			1
		Human Rights and Fundamental Freedoms			2
		HUMAN AND MINORITY RIGHTS AND FREEDOMS			1
		Basic Rights			1
		Protection of Fundamental Rights and Freedoms			8
		CITIZENSHIP AND STATUS OF FOREIGNERS			1
		CHAPTER OF FUNDAMENTAL RIGHTS AND FREEDOMS			1
		Fundamental Duties			2
		Public Freedoms and Fundamental Rights			1
		The Individual and Citizen			1
		Fundamental Rights and Duties of Citizens			2
		Public Rights and Duties			2
		Human and Citizens' Rights, Freedoms and Duties			1
		Basic rights and liberties			1
		Fundamental Human Rights			2
		Individual and Social Rights			1
		FUNDAMENTAL RIGHTS, FREEDOMS, AND DUTIES			1
		HUMAN AND CIVIL RIGHTS AND FREEDOMS			1
		RIGHTS AND LIBERTIES OF THE THAI PEOPLE			1
		BASIC HUMAN AND CIVIL RIGHTS, FREEDOMS AND DUTIES			1
		Citizen, Fundamental Rights and Duties of the Citizens			1
		Rights, Freedoms and the Rule of Law			1
		Public Rights and Obligations			1
		BASIC FREEDOMS AND RIGHTS OF THE INDIVIDUAL AND CITIZEN			1
		Fundamental Rights and Principles of Policy			1
		FUNDAMENTAL RIGHTS AND LIBERTIES			1
		FUNDAMENTAL RIGHTS AND FREEDOMS OF THE HUMAN BEING AND THE CITI			1
		HUMAN RIGHTS AND CITIZEN’S FUNDAMENTAL RIGHTS AND DUTIES			1
		RIGHTS, FREEDOMS, [AND] BASIC DUTIES OF MAN AND CITIZEN			1
		Rights, freedoms and obligations			1
		Rights and Freedoms			1
		The Rights of the People			1
		RIGHTS, FREEDOMS AND DUTIES OF A PERSON AND A CITIZEN OF TURKME			1
		Rights and Duties of Jordanians			1
		The Rights and Obligations of Khmer Citizens			1
		INDIVIDUAL AND SOCIAL RIGHTS AND DUTIES			1
		PROTECTION OF FUNDAMENTAL RIGHTS AND FREEDOMS OF THE INDIVIDUAL			8
	State Authority				88
		Public authorities			4
			authority		1
			PUBLIC AUTHORITIES		3
		Parties			3
			Political Parties		1
			REPRESENTATION OF THE PEOPLE		2
		Other power			3
			SPECIAL POWERS AGAINST SUBVERSION AND EMERGENCY POWERS		1
			State power		1
			EMERGENCY POWERS		1
		Legislation			13
			THE LEGISLATURE		7
			LEGISLATIVE		1
			NATIONAL ASSEMBLY AND LEGISLATION		1
			THE LEGISLATURE OF THE UNITED REPUBLIC		1
			OF THE LEGISLATIVE POWER		1
			Federal Legislation		1
			PROCEDURE FOR AMENDING CONSTITUTION OF CANADA		1
		Administration			9
			OF THE ORGANIZATION AND OF THE EXERCISE OF POWER		1
			ADMINISTRATION		1
			RELATIONS BETWEEN THE EXECUTIVE AND THE LEGISLATIVE POWERS		1
			RELATIONS BETWEEN THE LEGISLATIVE POWER AND THE EXECUTIVE POWER		1
			THE EXECUTIVE		1
			EXECUTIVE		1
			OF THE EXECUTIVE POWER		1
			Administration and self-government		1
			ELECTION COMMISSION		1
		Justice			10
			ORGANISATION OF THE REPUBLIC		1
			The Judiciary		1
			Judicial Authority		0
			Judiciary and Prosecutor's Office		1
			THE COURT		1
			THE SUPERIOR COURTS		1
			COURTS AND THE SUPREME JUDICIAL COUNCIL		1
			THE JUDICIARY AND THE COURTS		1
			THE COURTS		1
			Justice		1
			Constitutional Court of Ukraine		1
		State/Government			20
			THE STATES		1
			Autonomous Republic of Crimea		1
			ORGANIZATION OF STATE AUTHORITY		1
			ORGANIZATION OF POWERS		1
			Fundamental Organs of the Republic		1
			BOUGAINVILLE GOVERNMENT AND BOUGAINVILLE REFERENDUM		1
			STATE STRUCTURE		1
			BRANCHES OF GOVERNMENT		1
			AUTHORITIES OF THE NATION		1
			FUNCTIONAL STRUCTURE AND ORGANIZATION OF THE STATE		1
			STRUCTURE AND ORGANIZATION OF THE STATE TERRITORIES		1
			THE FEDERAL STRUCTURE		1
			Federal Authorities		1
			Government		1
			STATE ORGANS		1
			SPECIAL POWERS AGAINST SUBVERSION, ORGANISED VIOLENCE, AND ACTS		1
			The State System of Mongolia		1
			THE UNION		1
			THE STRUCTURE OF THE STATE		1
			SYSTEM OF GOVERNMENT AND ADMINISTRATION BODIES IN TURKMENISTAN		1
		Parliament			19
			Parliament		1
			PARLIAMENT		11
			MALVATUMAURI COUNCIL OF CHIEFS		1
			The National Assembly		1
			THE NATIONAL PARLIAMENT		1
			Parliamentary activity		1
			The Saeima		1
			THE HOUSE OF REPRESENTATIVES		1
			Verkhovna Rada of Ukraine		1
		President			7
			The President		3
			THE PRESIDENT OF THE KYRGYZ REPUBLIC		1
			President of Ukraine		1
			THE PRESIDENT OF THE REPUBLIC		1
			OF THE PRESIDENT OF THE REPUBLIC		1
	National Objectives				30
		OFFICIAL LANGUAGE			1
		LANGUAGE			1
		Institutions			3
			Of the Superior Council of Communication		1
			Basic Components of Society		1
			Independent Institutions		1
		others			3
			ON TERRITORIAL COMMUNITIES		1
			Confederation, Cantons and Communes		1
			Territorial Organization of the State		1
		Social measures			4
			INDEPENDENT COMMISSIONS SUPPORTING DEMOCRACY		1
			STATE INSTITUTIONS SUPPORTING CONSTITUTIONAL DEMOCRACY		1
			THE SOCIAL ORDER		1
			EXTRAORDINARY MEASURES		1
		Specific objectives			11
			EDUCATION, SCIENCE AND TECHNOLOGY, ARTS, CULTURE, AND SPORTS LA		1
			Of the Political Order of the Republic		1
			ECONOMIC, SOCIAL, FINANCIAL AND FISCAL ORGANISATION		1
			POLITICAL ADMINISTRATIVE DIVISION		1
			Culture		2
			Education		1
			Education, Culture, and Social Affairs		1
			The Education and the Culture		1
			EDUCATION AND CULTURE		1
			FINANCE AND ECONOMIC MATTERS		1
		fundamental objetives			7
			THE GOOD WAY OF LIVING SYSTEM		1
			DIRECTIVE PRINCIPLES OF STATE POLICY		1
			DIRECTIVE PRINCIPLES OF STATE POLICY AND FUNDAMENTAL DUTIES		1
			Directive Principles, Policies and Responsibilities of the Stat		1
			FUNDAMENTAL PRINCIPLES OF STATE POLICY		1
			THE DIRECTIVE PRINCIPLES OF STATE POLICY		1
			Fundamental Objectives and Directive Principles of State Policy		1
	Supplementary				43
		gengeral/supplementary/miscellaneous provisions			23
			GENERAL PROVISIONS		1
			general provision		1
			Annex		1
			general		1
			general		1
			general		1
			APPENDIX		1
			SCHEDULE		5
			Miscellaneous		4
			MISCELLANEOUS PROVISIONS		1
			GENERAL AND MISCELLANEOUS		3
				ADDITIONAL PROTECTIONS FOR STATES OF SABAH AND SARAWAK	1
			GENERAL		1
			GENERAL AND SUPPLEMENTARY PROVISIONS		1
			Federal Capital Territory, Abuja and General Supplementary Prov		1
		Amendment			5
			CONSTITUTIONAL AMENDMENT		2
			Amendment & Authoritative Text		1
			AMENDMENTS TO THE CONSTITUTION OF THE REPUBLIC OF MACEDONIA		1
			AMENDMENT OF THE CONSTITUTION		1
		Transitional and/or final provisions			11
			TRANSITIONAL AND FINAL PROVISIONS		1
			On the Revision of the Constitution		1
			Concluding and Transitional Provisions		1
			FINAL PROVISION		1
			FINAL AND TRANSITORY PROVISIONS		1
			FINAL AND TRANSITIONAL PROVISIONS		2
			Transitory and Final Provisions		1
			OF FINAL AND TRANSITORY PROVISIONS		1
			TRANSITORY PROVISIONS		1
			TRANSITIONAL PROVISIONS		1
		Interpretation			4
			Definitions and Interpretations		1
			Short Title, Commencement and Repeal		1
			INTERPRETATION		1
			SHORT TITLE, COMMENCEMENT, AUTHORITATIVE TEXT IN HINDI AND REPE		1
